# Supplementary material for: Hypoxic cardiac fibroblasts from failing human hearts decrease cardiomyocyte beating frequency in an ALOX15 dependent manner
Source: PLoS One. 2018 Aug 23;13(8):e0202693. doi: 10.1371/journal.pone.0202693 (PMC6107211; doi:10.1371/journal.pone.0202693)
Supplement: S1 File — (XLSX) [file pone.0202693.s001.xlsx]

## Sheet: S1_supplementary_source_code
import ij.*;
import ij.process.*;
import ij.gui.*;
import java.awt.*;
import ij.plugin.*;
import ij.plugin.frame.*;
public class ReducePixels_ implements PlugIn {
	public void run(String arg) {
		ImagePlus imp;
		ImageProcessor IP;
		int x_max, y_max;
		int pixelval;
		int current_pixel;
		GenericDialog gd = new GenericDialog("Add lowest number" );
		gd.addNumericField("Lowest Number ", 0 , 0);
		gd.showDialog();
		pixelval = (int)gd.getNextNumber();
		int [] dimensions = new int [5];
		imp = IJ.getImage();
		IP = IJ.getProcessor();
		dimensions = imp.getDimensions();
		x_max = dimensions[0];
		y_max = dimensions[1];
		for (int x = 0; x < x_max; x++){
			for ( int y = 0; y < y_max; y++){
				current_pixel = IP.get(x, y);
				if (current_pixel < pixelval){
					IP.putPixel(x, y, 0);
				}
				if (current_pixel >= pixelval){
					IP.putPixel(x, y, current_pixel - pixelval);
				}
			}
		}
	}
}
